# Supplementary material for: Determinants of Chain Selection and Staggering in Heterotrimeric Collagens: A Comprehensive Review of the Structural Data
Source: Int J Mol Sci. 2025 Oct 18;26(20):10134. doi: 10.3390/ijms262010134 (PMC12562938; doi:10.3390/ijms262010134)
Supplement: Supplementary file 1 [file ijms-26-10134-s001.zip]

Archive with 1 entries (1 files):
- ijms-3912621-supplementary.pdf
